# Supplementary material for: Comparative Neutralization Activity of Commercial Rabies Immunoglobulin against Diverse Lyssaviruses
Source: Vaccines (Basel). 2023 Jul 18;11(7):1255. doi: 10.3390/vaccines11071255 (PMC10383743; doi:10.3390/vaccines11071255)
Supplement: Supplementary file 1 [file vaccines-11-01255-s001.zip]

Archive with 5 entries (5 files):
- Supplementary file 1 Complete glycoprotein seqeunces for lyssaviruses.pdf
- Table S1. Number of amino acid substitutions of the glycoprotein ectodomain between lyssaviruses.xlsx
- Table S2. Antigenic distances between lyssaviruses and RIG.xlsx
- Table S3. Number of nucleotide substitutions of the glycoprotein ectodomain between lyssaviruses.xlsx
- Table S4. Number of amino acid substitutions of known antigenic sites of lyssaviruses.xlsx
