# Supplementary material for: Comparative Neutralization Activity of Commercial Rabies Immunoglobulin against Diverse Lyssaviruses
Source: Vaccines (Basel). 2023 Jul 18;11(7):1255. doi: 10.3390/vaccines11071255 (PMC10383743; doi:10.3390/vaccines11071255)
Supplement: Supplementary file 1 [file vaccines-11-01255-s001.zip › Table S1. Number of amino acid substitutions of the glycoprotein ectodomain between lyssaviruses.xlsx]

## Sheet: Sheet1
Table S1. Number of amino acid substitutions of the glycoprotein ectodomain between lyssaviruses
The number of amino acid differences per sequence from between sequences are shown. The rate variation among sites was modeled with a gamma distribution (shape parameter = 1).
This analysis involved 23 amino acid sequences. There were a total of 420 positions in the final dataset. Evolutionary analyses were conducted in MEGA11.
	ABLV	ARAV	DUVV	EBLV1	EBLV2	IRKV	KHUV	RABV CVS	RABV CV	RABV DRS	RABV EFS	RABV MV	RABV TBS	LBV A	LBV C	LBV D	MOKV	SHIBV	IKOV	MBLV	WCBV	Pitman-Moore vaccine strain	Flury low egg passage vaccine strain
ABLV
ARAV	67
DUVV	88	67
EBLV1	80	51	70
EBLV2	63	50	69	68
IRKV	98	77	88	68	82
KHUV	57	51	76	68	39	81
RABV CVS	69	83	97	95	81	105	75
RABV CV	63	76	92	90	73	101	67	25
RABV DRS	61	79	95	89	78	99	72	30	24
RABV EFS	69	81	95	91	79	101	68	32	26	22
RABV MV	73	82	97	96	80	107	73	32	22	37	33
RABV TBS	63	77	92	88	77	101	70	35	29	16	19	40
LBV A	159	169	170	162	170	163	167	168	167	168	170	168	171
LBV C	148	153	159	152	158	148	155	159	157	158	159	160	159	66
LBV D	153	154	155	150	153	150	155	165	162	164	165	164	167	60	53
MOKV	153	156	160	151	159	153	156	157	153	156	159	156	161	83	87	77
SHIBV	142	152	158	148	156	152	149	152	151	150	151	154	151	81	59	67	95
IKOV	200	204	204	199	199	201	202	205	199	200	202	202	201	199	196	197	199	198
MBLV	186	190	195	193	191	188	190	187	185	190	186	184	192	182	178	181	183	176	200
WCBV	188	188	193	189	190	191	190	188	188	192	190	187	194	185	179	181	187	177	200	40
Pitman-Moore vaccine strain	66	80	95	92	78	105	72	5	20	28	30	27	33	166	156	162	154	149	203	186	187
Flury low egg passage vaccine strain	66	79	95	91	78	102	70	21	14	28	27	21	31	169	156	163	156	152	200	184	186	16
