# Supplementary material for: Comparative Neutralization Activity of Commercial Rabies Immunoglobulin against Diverse Lyssaviruses
Source: Vaccines (Basel). 2023 Jul 18;11(7):1255. doi: 10.3390/vaccines11071255 (PMC10383743; doi:10.3390/vaccines11071255)
Supplement: Supplementary file 1 [file vaccines-11-01255-s001.zip › Table S2. Antigenic distances between lyssaviruses and RIG.xlsx]

## Sheet: Sheet1
Table S2. Antigenic distances, indicated in antigenic units (AU) between lyssaviruses and RIG as determined using online software: https://acmacsweb.antigenic-cartography.org.
	ABLV	ARAV	DUVV	EBLV1	EBLV2	IRKV	KHUV	RABV CVS	RABV CV	RABV DRS	RABV EFS	RABV MV	RABV TBS	LBV A	LBV C	LBV D	MOKV	SHIBV	IKOV	MBLV	WCBV	WHO RIG	Rabigam 2 IU/ml	Rabigam 150 IU/ml	Equirab 2 IU/ml	Equirab 300 IU/ml
ABLV		2	4.54	2.06	5.47	1.41	2.18	3.01	3.08	4.02	0.29	4.85	0.11	8.11	9.14	10.69	6.4	9.47	12.93	11.78	12.12	3.02	2.07	3.78	3.6	3.06
ARAV			5.73	3.66	4.93	2.7	3.85	3.91	3.36	4.83	2.2	4.03	2.1	6.53	7.51	9.37	5.58	8.73	11.67	10.59	10.9	2.94	2.07	5.25	2.16	4.72
DUVV				3.51	7.58	5.68	4.51	2.01	4.05	1.7	4.28	5.63	4.45	10.31	10.24	10.38	9.71	9.27	12.37	11.34	11.64	3.46	3.83	6.56	6.04	6.12
EBLV1					5.17	2.85	1.09	2.26	4.22	2.96	1.09	6.06	1.95	8.61	9.71	11.4	6.72	10.65	13.71	12.69	12.99	3.52	2.99	3.33	5.18	3.41
EBLV2						5.98	5.19	5.77	7.6	6.03	5.46	7.94	5.48	4.45	6.88	10.88	2	12.6	13.53	13.02	13.13	5.94	5.63	6.13	6.41	7.22
IRKV							2.38	4.33	4.09	5.32	1.59	5.91	1.45	8.72	10.11	11.87	2.85	10.36	14.08	12.88	13.24	4.4	3.42	3.03	4.47	2.04
KHUV								3.33	4.87	4.03	2	6.77	2.09	8.83	10.26	12.24	6.36	11.39	14.57	13.53	13.83	4.4	3.71	2.25	5.65	2.6
RABV CVS									3.25	1.04	2.77	4.65	2.93	8.42	8.68	9.58	7.8	9.02	11.81	10.82	11.1	1.96	2.16	5.57	4.49	5.3
RABV CV										4.07	3.08	2.48	3.09	9.14	8.98	8.87	8.83	6.59	10	9.41	9.82	2.14	1.98	6.66	2.77	5.43
RABV DRS											3.77	5.22	3.94	8.69	8.76	9.55	8.32	9.35	10.75	10.87	11.12	2.63	3.07	6.25	5.29	6.15
RABV EFS												4.9	0.18	8.19	9.19	10.71	6.5	9.52	12.95	11.82	12.15	2.93	2.03	3.73	3.75	3.07
RABV MV													4.89	8.21	7.28	6.53	9.16	4.83	8.39	7.06	7.46	2.78	3.11	8.63	2.13	7.6
RABV TBS														8.16	9.19	10.72	6.44	9.51	12.96	11.82	12.16	3.01	2.07	3.74	3.68	3.03
LBV A															3.55	8.72	4.7	11.92	11.26	11.11	11.08	7.57	7.49	9.94	6.84	10.49
LBV C																5.43	7.92	9.87	7.91	8.03	7.9	7.43	7.76	11.89	6.8	12.03
LBV D																	12.31	6.21	2.67	2.82	2.6	8.03	8.73	14.25	7.59	13.71
MOKV																		13.72	14.9	14.33	14.46	7.66	7.07	6.47	7.22	7.54
SHIBV																			6.4	4.63	5.23	7.4	7.85	123.18	6.65	11.83
IKOV																				1.78	1.17	10.24	10.96	16.59	9.72	15.88
MBLV																					0.61	9.18	9.85	15.52	8.54	14.64
WCBV																						9.48	10.17	15.83	8.89	15.02
WHO RIG																							1.01	6.51	2.71	5.92
Rabigam 2 IU/ml																								5.7	2.4	5.05
Rabigam 150 IU/ml																									7.26	2.04
Equirab 2 IU/ml																										6.41
Equirab 300 IU/ml
