# Supplementary material for: Comparative Neutralization Activity of Commercial Rabies Immunoglobulin against Diverse Lyssaviruses
Source: Vaccines (Basel). 2023 Jul 18;11(7):1255. doi: 10.3390/vaccines11071255 (PMC10383743; doi:10.3390/vaccines11071255)
Supplement: Supplementary file 1 [file vaccines-11-01255-s001.zip › Table S3. Number of nucleotide substitutions of the glycoprotein ectodomain between lyssaviruses.xlsx]

## Sheet: Sheet1
Table S3: Number of nucleotide substitutions of the glycoprotein ectodomain between lyssaviruses. There were a total of 1260 positions in the final dataset. Evolutionary analyses were conducted in MEGA11
	ABLV	ARAV	DUVV	EBLV1	EBLV2	IRKV	KHUV	RABV CVS	RABV CV	RABV DRS	RABV EFS	RABV MV	RABV TBS	LBV A	LBV C	LBV D	MOKV	SHIBV	IKOV	MBLV	WCBV
ABLV
ARAV	126
DUVV	170	128
EBLV1	154	95	137
EBLV2	105	87	130	122
IRKV	184	140	177	130	146
KHUV	111	100	153	131	66	151
RABV CVS	140	157	192	182	151	204	148
RABV CV	122	140	180	166	134	191	130	49
RABV DRS	115	140	184	163	139	185	135	59	45
RABV EFS	138	153	192	174	149	191	133	61	46	39
RABV MV	137	152	191	181	149	203	142	64	43	72	66
RABV TBS	116	135	175	159	134	183	127	66	54	25	37	77
LBV A	315	324	337	316	329	326	336	341	332	332	343	341	340
LBV C	295	299	312	300	307	301	319	316	306	301	314	321	310	121
LBV D	296	294	309	289	294	299	308	328	312	311	322	327	320	115	94
MOKV	303	291	310	286	298	300	309	318	309	306	316	314	317	153	160	142
SHIBV	283	299	316	291	300	298	305	310	298	291	301	310	296	151	109	125	175
IKOV	410	415	415	402	399	406	413	419	404	405	410	411	407	405	390	390	400	386
MBLV	392	395	421	408	397	381	400	393	384	392	386	386	397	380	361	373	377	359	403
WCBV	393	397	413	398	398	394	407	402	394	401	398	400	406	394	371	381	389	364	408	82
