# Supplementary material for: Comparative Neutralization Activity of Commercial Rabies Immunoglobulin against Diverse Lyssaviruses
Source: Vaccines (Basel). 2023 Jul 18;11(7):1255. doi: 10.3390/vaccines11071255 (PMC10383743; doi:10.3390/vaccines11071255)
Supplement: Supplementary file 1 [file vaccines-11-01255-s001.zip › Table S4. Number of amino acid substitutions of known antigenic sites of lyssaviruses.xlsx]

## Sheet: Sheet1
Table S4. Number of amino acid substitutions of known antigenic sites of lyssaviruses. There were a total of 34 positions in the final dataset. Evolutionary analyses were conducted in MEGA11.
	ABLV	ARAV	DUVV	EBLV1	EBLV2	IRKV	KHUV	RABV CVS	RABV CV	RABV DRS	RABV EFS	RABV MV	RABV TBS	LBV A	LBV C	LBV D	MOKV	SHIBV	IKOV	MBLV	WCBV
ABLV
ARAV	8
DUVV	6	6
EBLV1	9	4	3
EBLV2	8	5	6	7
IRKV	9	6	6	7	7
KHUV	7	8	8	9	8	7
RABV CVS	5	8	9	9	11	10	7
RABV CV	5	9	10	10	12	11	7	2
RABV DRS	3	7	8	8	10	9	7	2	2
RABV EFS	4	9	10	9	10	9	5	4	4	4
RABV MV	7	10	11	11	11	10	6	4	2	4	4
RABV TBS	1	7	7	8	9	9	6	4	4	2	3	4
LBV A	17	19	18	18	19	19	18	18	17	17	18	18	17
LBV C	17	19	18	18	19	20	21	18	17	17	18	19	17	9
LBV D	18	16	16	16	16	18	20	19	18	18	19	19	18	6	9
MOKV	19	20	18	18	20	20	18	19	18	19	19	19	19	9	14	11
SHIBV	14	17	16	16	19	18	18	16	15	15	15	16	14	9	7	9	12
IKOV	21	23	22	24	22	25	23	22	22	22	23	23	21	19	22	20	20	21
MBLV	21	23	22	23	23	23	21	22	22	22	22	23	21	21	23	22	22	23	22
WCBV	22	20	21	20	22	22	20	22	22	22	23	23	22	23	25	23	23	24	24	5
